# Supplementary material for: A Multi-Trait Gaussian Kernel Genomic Prediction Model under Three Tunning Strategies
Source: Genes (Basel). 2022 Dec 3;13(12):2279. doi: 10.3390/genes13122279 (PMC9778253; doi:10.3390/genes13122279)
Supplement: Supplementary file 1 [file genes-13-02279-s001.zip]

Archive with 1 entries (1 files):
- genes-2040773-SI.pdf
